# Supplementary material for: Genomic evidence for a hybrid origin of the yeast opportunistic pathogen Candida albicans
Source: BMC Biol. 2020 May 6;18:48. doi: 10.1186/s12915-020-00776-6 (PMC7204223; doi:10.1186/s12915-020-00776-6)
Supplement: Supplementary file 12 — Additional file 12: Table S8. Comparison of the variant calling results obtained with trimming quality thresholds of 15 and 28. [file 12915_2020_776_MOESM12_ESM.xlsx]

## Sheet: Folha1
	Number of reads Q > 15	Number of reads Q > 28	Shared reads (%)	Variants Q > 15	Variants Q > 28	Shared variants	Shared variants (%)	PASS Variants Q > 15	PASS Variants Q > 28	Shared PASS variants	Shared PASS variants (%)
CEC3560	5046318	4196867	0.831669	104868	103400	103071	0.982864	89287	78422	78363	0.877653
CEC3627	3603342	3085215	0.856209	108643	107702	106302	0.978452	92938	84427	83708	0.900686
CEC3672	3743066	2773579	0.740991	108381	106061	105570	0.974064	91717	64831	64759	0.706074
CEC3716	4226624	2767875	0.654867	165172	164534	164088	0.993437	149154	113714	115009	0.771076
CEC4108	3538731	3216734	0.909008	110329	109552	109531	0.992767	101980	99351	99462	0.975309
