# Supplementary material for: Genomic evidence for a hybrid origin of the yeast opportunistic pathogen Candida albicans
Source: BMC Biol. 2020 May 6;18:48. doi: 10.1186/s12915-020-00776-6 (PMC7204223; doi:10.1186/s12915-020-00776-6)
Supplement: Supplementary file 13 — Additional file 13: Table S9. Level of heterozygosity of SC5314 considering a sliding-window approach. [file 12915_2020_776_MOESM13_ESM.xlsx]

## Sheet: Folha1
Table S9. Level of heterozygosity of SC5314 considering a sliding-window approach.
Window-size	Threshold between LOH and heterozygous windows
	> 1 SNP/window (Hirakawa et al. 2015)	> 0.1% heterozygous SNPs (Bensasson et al. 2019)
1kb	68.29%	68.29%
5kb (Hirakawa et al. 2015)	80.88%	74.96%
10kb	83.71%	77.90%
100kb (Bensasson et al. 2019)	93.80%	82.80%
